# Supplementary material for: Concomitant Retinal Alterations in Neuronal Activity and TNFα Pathway Are Detectable during the Pre-Symptomatic Stage in a Mouse Model of Alzheimer’s Disease
Source: Cells. 2022 May 16;11(10):1650. doi: 10.3390/cells11101650 (PMC9140134; doi:10.3390/cells11101650)
Supplement: Supplementary file 1 [file cells-11-01650-s001.zip]

Archive with 1 entries (1 files):
- cells-1660765 SI.pdf
